# Supplementary material for: Visualization of aging-associated chromatin alterations with an engineered TALE system
Source: Cell Res. 2017 Jan 31;27(4):483–504. doi: 10.1038/cr.2017.18 (PMC5385610; doi:10.1038/cr.2017.18)
Supplement: Supplementary information, Table S1 — Repeat variable diresidues of TALEs recognizing telomeres, centromeres, 28S rDNA, and the MUC4 locus. [file cr201718x12.xlsx]

## Sheet: Sheet1
Supplementary information, Table S1: Repeat variable diresidues of TALEs recognizing telomeres, centromeres, 28S rDNA, and the MUC4 locus.
Target	plasmid name	Target sequence	RVDs	1	2	3	4	5	6	7	8	9	10	11	12	13	14	15	16	17	18	TALE fused with
telomere	TALEtelo	AACCCTAACCCTAACCCT	18	NI	NI	HD	HD	HD	NG	NI	NI	HD	HD	HD	NG	NI	NI	HD	HD	HD	NG	3xFlag tag
centromere	TALEcentro	CCATTCCATTCCATTCCA	18	HD	HD	NI	NG	NG	HD	HD	NI	NG	NG	HD	HD	NI	NG	NG	HD	HD	NI	3xFlag tag
rDNA	TALErDNA	ACCCTACTGATGATGTGT	18	NI	HD	HD	HD	NG	NI	HD	NG	NK	NI	NG	NK	NI	NG	NK	NG	NK	NG	3xFlag tag
MUC4	TALEMUC4	CCTGTCACCGACACTTCC	18	HD	HD	NG	NK	NG	HD	NI	HD	HD	NK	NI	HD	NI	HD	NG	NG	HD	HD	3xFlag tag
