# Supplementary material for: Visualization of aging-associated chromatin alterations with an engineered TALE system
Source: Cell Res. 2017 Jan 31;27(4):483–504. doi: 10.1038/cr.2017.18 (PMC5385610; doi:10.1038/cr.2017.18)
Supplement: Supplementary information, Table S2 — PCR primer pairs and PNA-FISH probes used for vector construction, flow FISH and genotyping of gene-knockout mice. [file cr201718x13.xlsx]

## Sheet: Sheet1
Supplementary information, Table S2:
PCR primer pairs and PNA-FISH probes used for vector construction, flow FISH and genotyping of gene-knockout mice.
TRX1-F	GATATCATGGTGAAGCAGATCGAGAGCAAG
TRX1-R	CTCGAGTTAGACTAATTCATTAATGGTG
SUMO1-F	GATATCATGTCTGACCAGGAGGCAAAACCTTC
SUMO1-R	CTCGAGCTAAACTGTTGAATGACCCCCCGTTTG
SUMO2-F	GATATCATGGCCGACGAAAAGCCCAAGGAAG
SUMO2-R	CTCGAGTCAGTAGACACCTCCCGTCTGCTG
SUMO3-F	GATATCATGTCCGAGGAGAAGCCCAAGGAG
SUMO3-R	CTCGAGCTAGAAACTGTGCCCTGCCAGGCTG
GRX-F	GGCGCGCCAGGGAATGGCTCAAGAGTTTGTGAACTGC
GRX-R	GGTACCTTACTGCAGAGCTCCAATCTGCTTTAGC
UB-F	GATATCAGGGAATGCAGATCTTCGTGAAGACTCTGACTG
UB-R	CTCGAGTTAGACACCCCCCCTCAAGCGCAGGAC
MBP-F	GATATCAGGGAATGAAAATCGAAGAAGGTAAACTGG
MBP-R	CTCGAGTTACGAGCTCGAATTAGTCTGCGCGTC
GST-F	GATATCAGGGAATGTCCCCTATACTAGGTTATTGG
GST-R	CTCGAGTCAACGCGGAACCAGATCCGATTTTGG
mCherry-F	GATATCAGGGAATGGTGAGCAAGGGCGAGGAGGATAAC
mCherry-R	GGCGCGCCCTTGTACAGCTCGTCCATGCCGCCGGTGGAG
EGFP-F	GATATCAGGGAATGGTGAGCAAGGGCGAGGAGCTG
EGFP-R	GGCGCGCCCTTGTACAGCTCGTCCATGCCGAGAGTGATC
YFP-F	GATATCAGGGAATGGTGAGCAAGGGCGAGGAGCTGTTCAC
YFP-R	GGCGCGCCCTTGTACAGCTCGTCCATGCCGAGAGTGATC
CFP-F	GATATCAGGGAATGGTGAGCAAGGGCGAGGAGCTGTTCAC
CFP-R	GGCGCGCCGGATCCGTCGACCTTGTACAGCTCGTCCATG
mTRR (Genotyping)	TTCTGACCACCACCAACTTCAAT
5PPgK (Genotyping)	GGGGCTGCTAAAGCGCAT
mTRWtF (Genotyping)	CTAAGCCGGCACTCCTTACAAG
rDNA-EC-F (for standard curve of rDNA copy number detection)	GAGTCGGGTTGCTTGGGAATGCAGCCCAAAG
rDNA-EC-R (for standard curve of rDNA copy number detection)	CGACTCGCGCACGTGTTAGACTCCTTGGTC
GAPDH-EC-F (for standard curve of rDNA copy number detection)	CTTGGCAAATCAAAGCCCTGGGACTAG
GAPDH-EC-R (for standard curve of rDNA copy number detection)	CATCAGCCAGGTGGCTCCTCCCACACCAG
