# Supplementary material for: Visualization of aging-associated chromatin alterations with an engineered TALE system
Source: Cell Res. 2017 Jan 31;27(4):483–504. doi: 10.1038/cr.2017.18 (PMC5385610; doi:10.1038/cr.2017.18)
Supplement: Supplementary information, Table S3 — qPCR primer pairs used for detection of centromeric and telomeric transcripts or rDNA copy number. [file cr201718x14.xlsx]

## Sheet: Sheet1
Supplementary information, Table S3:
qPCR primer pairs used for detection of centromeric and telomeric transcripts or rDNA copy number.
qPCR-18S-F	GTAACCCGTTGAACCCCATT
qPCR-18S-R	CCATCCAATCGGTAGTAGCG
qPCR-GAPDH-F	TACTAGCGGTTTTACGGGCG
qPCR-GAPDH-R	TCGAACAGGAGGAGCAGAGAGCGA
qPCR-a-Satellite-F	CTGCACTACCTGAAGAGGAC
qPCR-a-Satellite-R	GATGGTTCAACACTCTTACA
qPCR-Satellite 2-F	CATCGAATGGAAATGAAAGGAGTC
qPCR-Satellite 2-R	ACCATTGGATGATTGCAGTCAA
qPCR-C1AHSAT2F	TGATTCCATTTGGGTACAATAGATG
qPCR-C1AHSAT2R	AGTGGACTGCAATAGAAACATCA
qPCR-C1BHSAT2F	AATTCAAGTCCCTTCATTGATTCC
qPCR-C1BHSAT2R	CGAATGCAGTCATCATACAATGG
qPCR-C2BHSAT2F	CGAGTCCATTAGAGGATTCCATTT
qPCR-C2BHSAT2R	GCAGTCATCATCGAATGGTATCAAA
qPCR-C2CHSAT2F	TCGATGTTGATTCCATTAGTTTCCA
qPCR-C2CHSAT2R	AAATGTGATCTTCATTGAATGGACT
qPCR-C16CHSAT2F	CCTTTCGAGTCCGTTCGATGA
qPCR-C16CHSAT2R	TCGAAAGGAATCATCTTCAAGTGG
qPCR-WRN-F	CCAACATCCCAGCTTGCTT
qPCR-WRN-R	GAGCAGGCCCATGTTACCTGA
qPCR-Progerin-F	GCGTCAGGAGCCCTGAGC
qPCR-Progerin-R	GACGCAGGAAGCCTCCAC
qPCR-tel-F	GGTTTTTGAGGGTGAGGGTGAGGGTGAGGGTGAGGGT
qPCR-tel-R	TCCCGACTATCCCTATCCCTATCCCTATCCCTATCCCTA
qPCR-36B4u	CAGCAAGTGGGAAGGTGTAATCC
qPCR-36B4d	CCCATTCTATCATCAACGGGTACAA
qPCR-Mapk1-F	GCTTATGATAATCTCAACAAAGTTCG
qPCR-Mapk1-R	GATGTTCTCATGTCTGAAGCG
qPCR-rDNA-F(for the detection of rDNA copy number)	CTTGGGAATGCAGCCCAAAG
qPCR-rDNA-R(for the detection of rDNA copy number)	GAATCCTCCGGGCGGACTG
qPCR-GAPDH-F(for the detection of GAPDH copy number)	GCAGCTGAGCTAGGCAGCAG
qPCR-GAPDH-R(for the detection of GAPDH copy number)	CTTAAGGCATGGCTGCAACTG
